# Supplementary material for: Immunohistochemical analysis of PDK1, PHD3 and HIF-1α expression defines the hypoxic status of neuroblastoma tumors
Source: PLoS One. 2017 Nov 8;12(11):e0187206. doi: 10.1371/journal.pone.0187206 (PMC5678880; doi:10.1371/journal.pone.0187206)
Supplement: S1 File — Primary data (mean values and standard deviations) obtained for the optical densities measured on the Western blot bands used to build the related histograms shown in Fig 2D, 2E and 2F. (XLSX) [file pone.0187206.s003.xlsx]

## Sheet: 18 h
	HIF-18h
		MV		SD										MV	mean values
	ACN-N	0.7		0.07										SD	standard deviation
	ACN-H	9.3		0.12
	IMR-N	0.4		0.1
	IMR-H	8.3		0.2
	LAN-N	0.6		0.09
	LAN-H	9		0.15
	PFK-18h
		MV		SD
	ACN-N	5.6		0.1
	ACN-H	5.5		0.17
	IMR-N	10		0.3
	IMR-H	9.3		0.22
	LAN-N	4		0.16
	LAN-H	10		0.09
	PDK-18h
		MV		SD
	ACN-N	0.7		0.07
	ACN-H	11.7		0.17
	IMR-N	1		0.2
	IMR-H	8		0.3
	LAN-N	6		0.19
	LAN-H	13		0.2
	VEGF-18h
		MV		SD
	ACN-N	7		0.1
	ACN-H	10.5		0.2
	IMR-N	10		0.17
	IMR-H	10.3		0.23
	LAN-N	9		0.19
	LAN-H	8.5		0.07
	PHD-18h
		MV		SD
	ACN-N	7		0.2
	ACN-H	12.5		0.3
	IMR-N	3.5		0.17
	IMR-H	10		0.27
	LAN-N	4.8		0.2
	LAN-H	13.2		0.1

## Sheet: 72 h
	HIF-72h													MV	mean values
			MV	SD										SD	standard deviation
	ACN-N		4	0.2
	ACN-H		30	0.3
	IMR-N		1.2	0.3
	IMR-H		25	0.6
	LAN-N		1.8	0.27
	LAN-H		20	0.23
	PDK-72h
			MV	SD
	ACN-N		5	0.3
	ACN-H		9	0.23
	IMR-N		3.8	0.07
	IMR-H		10	0.27
	LAN-N		5.1	0.1
	LAN-H		11	0.2
	PHD3-72h
			MV	SD
	ACN-N		5.6	0.15
	ACN-H		8	0.2
	IMR-N		4.6	0.08
	IMR-H		7.3	0.17
	LAN-N		7	0.2
	LAN-H		6.5	0.18
	PFKF-72h
			MV	SD
	ACN-N		10	0.17
	ACN-H		12.5	0.12
	IMR-N		7.6	0.19
	IMR-H		8.5	0.2
	LAN-N		1.2	0.09
	LAN-H		2	0.15
	VEGF-72h
			MV	SD
	ACN-N		11.3	0.17
	ACN-H		13.2	0.15
	IMR-N		8.5	0.24
	IMR-H		9.3	0.2
	LAN-N		6.5	0.18
	LAN-H		11	0.25

## Sheet: 96 h
														MV	mean values
	HIF-96h													SD	standard deviation
		MV		SD
	ACN-N	0.3		0.08
	ACN-H	13		0.22
	IMR-N	0.5		0.04
	IMR-H	14		0.3
	LAN-N	1		0.1
	LAN-H	10		0.5
	PFK-96h
		MV		SD
	ACN-N	10		0.1
	ACN-H	9.6		0.15
	IMR-N	9.5		0.24
	IMR-H	2.3		0.2
	LAN-N	3.3		0.18
	LAN-H	3.5		0.2
	PDK-96h
		MV		SD
	ACN-N	4		0.2
	ACN-H	9.3		0.34
	IMR-N	5.2		0.12
	IMR-H	10.2		0.4
	LAN-N	4.3		0.22
	LAN-H	9.3		0.3
	VEGF-96h
		MV		SD
	ACN-N	7		0.1
	ACN-H	9		0.3
	IMR-N	8		0.24
	IMR-H	5.3		0.4
	LAN-N	6.5		0.17
	LAN-H	10		0.5
	PHD-96h
		MV		SD
	ACN-N	9		0.12
	ACN-H	4		0.2
	IMR-N	8		0.3
	IMR-H	5		0.17
	LAN-N	10.5		0.4
	LAN-H	8		0.25
